# Supplementary material for: Psychosocial Interventions for Attention Deficit/Hyperactivity Disorder: A Systematic Review and Meta-Analysis by the CADDRA Guidelines Work GROUP
Source: Brain Sci. 2022 Aug 1;12(8):1023. doi: 10.3390/brainsci12081023 (PMC9406006; doi:10.3390/brainsci12081023)
Supplement: Supplementary file 1 [file brainsci-12-01023-s001.zip]

Archive with 1 entries (1 files):
- brainsci-1797645-supplementary.pdf
